# Supplementary material for: CSA-DE-LR: enhancing cardiovascular disease diagnosis with a novel hybrid machine learning approach
Source: PeerJ Comput Sci. 2024 Jul 18;10:e2197. doi: 10.7717/peerj-cs.2197 (PMC11639265; doi:10.7717/peerj-cs.2197)
Supplement: Supplemental Information 1 [file peerj-cs-10-2197-s001.zip]

Archive with 8 entries (7 files):
- Codes/
- Codes/CSA-DE-LR-Bayessian-MAE.py
- __MACOSX/Codes/._CSA-DE-LR-Bayessian-MAE.py
- Codes/CSA-DE-LR-Bayessian-F1.py
- __MACOSX/Codes/._CSA-DE-LR-Bayessian-F1.py
- Codes/ML-Methods-Bayessian.py
- Codes/CSA-DE-LR-Bayessian-MCC.py
- __MACOSX/Codes/._CSA-DE-LR-Bayessian-MCC.py
