# Supplementary material for: CSA-DE-LR: enhancing cardiovascular disease diagnosis with a novel hybrid machine learning approach
Source: PeerJ Comput Sci. 2024 Jul 18;10:e2197. doi: 10.7717/peerj-cs.2197 (PMC11639265; doi:10.7717/peerj-cs.2197)
Supplement: Supplemental Information 2 [file peerj-cs-10-2197-s002.zip]

Archive with 5 entries (4 files):
- Dataset/
- Dataset/clevelanLast.csv
- __MACOSX/Dataset/._clevelanLast.csv
- Dataset/re_processedStatlog.csv
- __MACOSX/Dataset/._re_processedStatlog.csv
